# Supplementary material for: Intermolecular Vibration Energy Transfer Process in Two CL-20-Based Cocrystals Theoretically Revealed by Two-Dimensional Infrared Spectra
Source: Molecules. 2022 Mar 26;27(7):2153. doi: 10.3390/molecules27072153 (PMC9000797; doi:10.3390/molecules27072153)
Supplement: Supplementary file 1 [file molecules-27-02153-s001.zip]

Archive with 1 entries (1 files):
- molecules-1632610-supplementary.pdf
